# Supplementary material for: Global biomass production potentials exceed expected future demand without the need for cropland expansion
Source: Nat Commun. 2015 Nov 12;6:8946. doi: 10.1038/ncomms9946 (PMC4660367; doi:10.1038/ncomms9946)
Supplement: Supplementary Data 1 — Yield, production and crop area used for comparison of FAO-GAEZ and PROMET. [file ncomms9946-s2.xlsx]

## Sheet: Content
This Table includes the following Sheets:
Number of PROMET sample locations.
PROMET harvested area for current cultivated land. [ha]
PROMET potential agro-ecological yield with actual cropping intensities for current cultivated land. [t/ha]
PROMET potential agro-ecological production with actual cropping intensities for current cultivated land. [t]
FAO-GAEZ harvested area for current cultivated land. [ha]
FAO-GAEZ potential yield for current cultivated land for high input level crops. [t/ha]
FAO-GAEZ potential production for current cultivated land for high input level crops. [t]
Monfreda-Ramankutty actual harvested area. [ha]
Monfreda-Ramankutty actual yield. [t/ha]
Monfreda-Ramankutty actual production. [t]
Sources:
IIASA & FAO. Global Agro-ecological Zones (GAEZ v3.0) - Model Documentation. (IIASA, FAO, IIASA, Laxenburg, Austria and FAO, Rome, Italy, 2012).
Monfreda, C., Ramankutty, N. & Foley, J. A. Farming the planet: 2. Geographic distribution of crop areas, yields, physiological types, and net primary production in the year 2000. Global Biogeochemical Cycles 22, GB1022, doi:10.1029/2007GB002947 (2008).
For further detail, see Methods.

## Sheet: Number of PROMET Samples
#	GLUES-Region	cassava	groundnut	maize	millet	oilpalm	potato	rapeseed	rice	sorghum	soy	sugarcane	sunflower	sugarbeet	wheat
1	AFR	960	1841	2246	1438	420	469	7	975	1793	453	285	386	0	410
2	BEN	0	0	71	0	0	85	25	0	3	0	0	2	78	92
3	BRA	208	30	464	0	4	52	0	332	120	293	145	31	0	89
4	CAN	0	0	19	0	0	29	80	0	0	8	0	15	0	95
5	CHN	32	604	865	359	0	840	586	659	407	832	131	346	184	800
6	FRA	0	0	3718	0	0	2140	3711	175	2773	1030	0	3270	1616	4009
7	FSU	0	446	8025	2957	0	15528	6958	2212	459	4016	0	5094	9246	14318
8	GBR	0	0	0	0	0	1294	1133	0	0	0	0	0	703	1426
9	GER	0	0	109	0	0	126	148	0	0	0	0	42	130	148
10	IND	37	254	277	290	0	274	228	318	235	124	203	96	0	276
11	JPN	0	2	0	0	0	36	0	48	0	40	1	0	34	32
12	LAM	14191	5901	37098	0	9158	10691	0	18023	17299	7061	13343	3134	0	13416
13	MAI	670	957	642	0	847	121	0	915	0	380	754	0	0	0
14	MEA	0	36	102	14	0	174	15	42	22	30	9	41	112	248
15	MED	0	0	468	0	0	494	236	180	109	70	0	379	373	615
16	PAC	2842	3093	15392	2206	812	2978	1088	3799	10338	12978	1746	10949	1104	14326
17	ANZ	0	71	222	58	0	216	611	22	287	123	34	177	0	774
18	ROW	7	56	316	186	0	262	114	202	199	3	114	116	56	391
19	REU	0	17	376	26	0	606	508	17	55	103	0	157	467	638
20	RUS	0	0	777	364	0	1068	509	28	0	486	0	424	427	1042
21	SCA	0	0	0	0	0	169	182	0	0	0	0	0	142	189
22	SEA	8356	15511	15546	7212	4650	5768	14	20961	4713	10241	11707	9499	0	5791
23	USA	0	524	4342	301	0	674	370	249	1854	3394	47	919	430	4909
	GLOBAL	27303	29343	91075	15411	15891	44094	16523	49157	40666	41665	28519	35077	15102	64034

## Sheet: PROMET Area
#	GLUES-Region	cassava	groundnut	maize	millet	oilpalm	potato	rapeseed	rice	sorghum	soy	sugarcane	sunflower	sugarbeet	wheat
1	AFR	9.29342e+06	7.95546e+06	2.09082e+07	1.72197e+07	3.43269e+06	638040	11089	5.92976e+06	1.91317e+07	869943	953659	704015		2.08914e+06
2	BEN			43038.1			174541	5340.83		11.142			11.142	146970	220401
3	BRA	1.55084e+06	88086.5	1.13145e+07		40926.9	157559		2.96671e+06	416664	1.36329e+07	4.9358e+06	28751.8		1.64542e+06
4	CAN			1.16856e+06			144399	4.7054e+06			1.03295e+06		68623.9		1.05456e+07
5	CHN	194321	4.44713e+06	2.43867e+07	1.20901e+06		4.36065e+06	7.05091e+06	2.99773e+07	883032	8.77091e+06	1.21543e+06	1.02849e+06	393518	2.62851e+07
6	FRA			1.71638e+06			146314	1.05259e+06	18812	57389.1	90854.6		726605	396983	4.75025e+06
7	FSU	6.13932	5846.32	4.08133e+06	316418		2.8979e+06	203700	265693	5381.08	231270	13.316	3.51472e+06	1.08649e+06	2.04315e+07
8	GBR						159336	424158						184884	1.78412e+06
9	GER			340935			261081	977193					25824.9	401377	2.45199e+06
10	IND	233959	6.20762e+06	6.4618e+06	1.22467e+07		1.29685e+06	5.77521e+06	4.34273e+07	9.58918e+06	6.14839e+06	4.16604e+06	1.45669e+06		2.62846e+07
11	JPN		6903.56				80430.2		1.49215e+06		102355	4397.1		54935.1	160643
12	LAM	538525	150212	1.14156e+07		377723	690301		2.02052e+06	2.62644e+06	753986	2.94516e+06	137640	8.20284	948395
13	MAI	1.00615e+06	561445	2.43781e+06		5.00904e+06	51661.7		1.04967e+07		560324	351836
14	MEA		104717	1.84168e+06	119445		684367	17385.8	1.23718e+06	600265	108636	153730	664772	700180	2.22069e+07
15	MED			1.84228e+06			281666	57008	376475	25991.4	232497		1.10262e+06	382853	4.83209e+06
16	PAC	256148	293993	3.30926e+06	18906	11192.5	133998	15530.1	393437	692245	1.02855e+07	325406	2.92114e+06	42605.5	6.63776e+06
17	ANZ		18852	80557.5	27215.5		40139.1	1.30774e+06	136809	642773	32044.1	411983	104993		1.17874e+07
18	ROW	3118.4	93930	1.04071e+06	448327		345616	334940	2.63695e+06	368935	1468.5	1.08284e+06	113968	17547.6	1.05805e+07
19	REU		10165.6	5.0725e+06	13993.2		1.78828e+06	1.0674e+06	6981.63	8688.23	143680		1.9323e+06	678071	8.60982e+06
20	RUS			603151	752131		3.22446e+06	149662	141725		358099		4.05057e+06	759675	1.94267e+07
21	SCA						87470	209388						122838	1.04334e+06
22	SEA	1.33821e+06	899895	2.21342e+06	292601	216972	268040	323535	3.59683e+07	82122.6	460618	1.53724e+06	386595		872853
23	USA		555734	2.92184e+07	168580		527560	474521	1.30358e+06	3.28773e+06	2.94438e+07	363067	1.12797e+06	557451	2.23077e+07
	GLOBAL	1.44147e+07	2.14e+07	1.29497e+08	3.28331e+07	9.08854e+06	1.84407e+07	2.41627e+07	1.38796e+08	3.84186e+07	7.32602e+07	1.84466e+07	2.00963e+07	5.92639e+06	2.05902e+08

## Sheet: PROMET Agro-Ecological Yield
#	GLUES-Region	cassava	groundnut	maize	millet	oilpalm	potato	rapeseed	rice	sorghum	soy	sugarcane	sunflower	sugarbeet	wheat
1	AFR	31.3912	1.83463	7.76058	4.45851	11.8747	20.2778	0.93448	4.63221	2.31493	1.93161	51.9619	2.13982		3.60523
2	BEN			8.75047			15.8891	3.95351		3.97976			2.47972	21.8637	12.7561
3	BRA	32.3755	2.13504	6.92811		1.57594	22.536		5.88535	3.18898	2.30065	92.398	1.53602		2.52688
4	CAN			11.3782			21.4998	3.14			0.810503		2.33953		5.93695
5	CHN	1.65371	2.58224	8.45568	5.16673		26.854	2.49936	6.12679	4.71542	2.33431	28.8872	1.90166	34.722	9.09621
6	FRA			10.5227			33.333	2.89967	3.66757	4.48382	4.17035		1.77462	25.9582	9.55856
7	FSU	0	3.19269	4.55529	2.35887		22.2665	4.58077	6.48702	4.38679	2.52458	0	0.438167	29.3349	5.03658
8	GBR						40.2305	5.68573						21.2303	9.81006
9	GER			7.98848			29.6972	5.81395					1.74314	40.9857	9.49699
10	IND	49.1084	2.37104	6.83922	3.04588		25.1584	0.798155	5.11823	2.33046	1.6629	116.866	1.23588		4.34271
11	JPN		1.54112				26.2487		7.48772		2.04651	109.62		37.6572	7.63174
12	LAM	36.2225	2.50183	6.82425		13.3403	14.6363		2.93498	2.59141	1.7972	52.3857	1.21754	0	2.60913
13	MAI	47.1074	2.04675	9.23414		25.6345	28.9049		5.10455		2.21198	94.3341
14	MEA		3.29402	8.94721	1.51354		31.2428	2.69083	5.88495	2.68811	1.77885	159.13	0.567635	33.0362	5.65789
15	MED			10.4638			33.4033	2.5359	8.98844	3.6734	3.48816		0.93592	52.4558	6.55545
16	PAC	57.2566	2.85941	7.4959	4.48688	24.1749	32.7987	2.18563	5.75577	3.51043	2.99576	56.4649	1.86116	77.4936	3.85501
17	ANZ		2.88337	7.77256	5.22345		20.7448	2.87683	1.56185	3.57342	2.72628	8.47476	1.29848		3.10852
18	ROW	29.1744	1.52068	4.62721	3.11751		16.419	0.566147	4.89136	2.27254	0.0530985	92.0122	1.11337	36.8262	3.37273
19	REU		0.546703	3.42077	1.68806		32.7395	5.41283	9.53917	3.66637	2.95645		0.298069	43.0828	7.7132
20	RUS			4.91243	1.02178		17.0446	2.66224	1.92432		0.510631		0.350156	24.3549	4.0823
21	SCA						35.7609	5.57734						34.4081	11.7841
22	SEA	27.5879	1.90341	6.84266	3.5302	15.5947	23.8401	0.00252303	4.0703	1.99258	1.54777	76.8672	1.23006		3.8118
23	USA		2.57889	12.3583	2.60892		41.6309	4.74432	6.68908	2.89597	3.05847	113.636	1.93874	36.3013	5.85993
	GLOBAL	32.7673	2.19972	8.54897	3.81139	19.5768	24.7306	2.60278	5.07825	2.50417	2.61568	82.4505	1.00891	33.8889	5.68447

## Sheet: PROMET Agro-Ecological Product.
#	GLUES-Region	cassava	groundnut	maize	millet	oilpalm	potato	rapeseed	rice	sorghum	soy	sugarcane	sunflower	sugarbeet	wheat
1	AFR	2.91731e+08	1.45953e+07	1.6226e+08	7.67742e+07	4.07622e+07	1.2938e+07	10362.4	2.74679e+07	4.42885e+07	1.68039e+06	4.95539e+07	1.50647e+06		7.53183e+06
2	BEN			376604			2.7733e+06	21115.1		44.3423			27.6289	3.21331e+06	2.81146e+06
3	BRA	5.02092e+07	188068	7.83878e+07		64498.5	3.55074e+06		1.74601e+07	1.32873e+06	3.13644e+07	4.56058e+08	44163.4		4.15778e+06
4	CAN			1.32962e+07			3.10455e+06	1.4775e+07			837208		160548		6.26089e+07
5	CHN	321351	1.14835e+07	2.06206e+08	6.24664e+06		1.17101e+08	1.76228e+07	1.83665e+08	4.16386e+06	2.0474e+07	3.51104e+07	1.95583e+06	1.36637e+07	2.39095e+08
6	FRA			1.8061e+07			4.87708e+06	3.05218e+06	68994.4	257322	378896		1.28945e+06	1.0305e+07	4.54055e+07
7	FSU		18665.5	1.85916e+07	746389		6.45261e+07	933104	1.72356e+06	23605.7	583858		1.54003e+06	3.18722e+07	1.02905e+08
8	GBR						6.41015e+06	2.41164e+06						3.92514e+06	1.75024e+07
9	GER			2.72355e+06			7.75336e+06	5.68135e+06					45016.3	1.64507e+07	2.32865e+07
10	IND	1.14893e+07	1.47185e+07	4.41937e+07	3.7302e+07		3.26266e+07	4.60952e+06	2.22271e+08	2.23472e+07	1.02241e+07	4.86868e+08	1.80029e+06		1.14147e+08
11	JPN		10639.2				2.11119e+06		1.11728e+07		209471	482010		2.0687e+06	1.22599e+06
12	LAM	1.95067e+07	375805	7.79033e+07		5.03892e+06	1.01035e+07		5.93019e+06	6.80619e+06	1.35506e+06	1.54284e+08	167583		2.47449e+06
13	MAI	4.73972e+07	1.14914e+06	2.2511e+07		1.28404e+08	1.49328e+06		5.35807e+07		1.23943e+06	3.31902e+07
14	MEA		344939	1.64779e+07	180785		2.13816e+07	46782.2	7.28076e+06	1.61358e+06	193246	2.44629e+07	377348	2.31313e+07	1.25644e+08
15	MED			1.92772e+07			9.40856e+06	144567	3.38392e+06	95476.7	810987		1.03197e+06	2.00829e+07	3.16765e+07
16	PAC	1.46661e+07	840647	2.48059e+07	84828.9	270578	4.39495e+06	33943.1	2.26454e+06	2.43008e+06	3.0813e+07	1.8374e+07	5.4367e+06	3.30165e+06	2.55886e+07
17	ANZ		54357.2	626138	142159		832680	3.76214e+06	213674	2.2969e+06	87361.2	3.49145e+06	136331		3.66413e+07
18	ROW	90977.4	142838	4.81557e+06	1.39766e+06		5.67466e+06	189625	1.28983e+07	838419	77.975	9.96345e+07	126889	646213	3.56852e+07
19	REU		5557.56	1.73519e+07	23621.4		5.85473e+07	5.77766e+06	66599	31854.3	424784		575959	2.92132e+07	6.64092e+07
20	RUS			2.96294e+06	768512		5.49595e+07	398437	272725		182857		1.41833e+06	1.85018e+07	7.93055e+07
21	SCA						3.128e+06	1.16783e+06						4.2266e+06	1.22948e+07
22	SEA	3.69183e+07	1.71287e+06	1.51457e+07	1.03294e+06	3.38362e+06	6.39011e+06	816.287	1.46402e+08	163636	712932	1.18163e+08	475535		3.32714e+06
23	USA		1.43318e+06	3.6109e+08	439813		2.19628e+07	2.25128e+06	8.71976e+06	9.52116e+06	9.00532e+07	4.12573e+07	2.18684e+06	2.02362e+07	1.30721e+08
	GLOBAL	4.72331e+08	4.7074e+07	1.10706e+09	1.2514e+08	1.77924e+08	4.56049e+08	6.28901e+07	7.04842e+08	9.62065e+07	1.91625e+08	1.52093e+09	2.02753e+07	2.00839e+08	1.17045e+09

## Sheet: GAEZ Area
#	GLUES-Region	cassava	groundnut	maize	millet	oilpalm	potato	rapeseed	rice	sorghum	soy	sugarcane	sunflower	sugarbeet	wheat
1	AFR	2.01553e+07	9.3079e+06	2.42921e+07	2.00125e+07	4.05302e+06	3.05703e+06	18572.5	6.86903e+06	2.20344e+07	959107	1.12217e+06	788583		2.41944e+06
2	BEN			62356.2			231248	9190.08		3.8577			72.0545	205382	313095
3	BRA	1.6743e+06	102479	1.18486e+07		1053.63	202951		3.47087e+06	455302	1.35583e+07	4.8993e+06	872.692		1.34466e+06
4	CAN			1.12522e+06			157468	4.70398e+06		11.6359	1.00052e+06		71398.2	15404.4	1.05498e+07
5	CHN	310819	4.57828e+06	2.41212e+07	1.23487e+06		1.02109e+07	6.99619e+06	2.92063e+07	874538	8.78391e+06	1.07947e+06	1.111e+06	354196	2.62656e+07
6	FRA			1.7782e+06			157985	1.18347e+06		58718.8	98278.1		746106	416830	4.96413e+06
7	FSU		16032.8	3.80513e+06	380701		2.948e+06	314415	281961	4880.56	235859	2.78046	3.41718e+06	1.09535e+06	2.08897e+07
8	GBR						170116	440312						196588	1.8353e+06
9	GER			363376			288808	1.11926e+06		3.95081	304.052		27898.6	454102	2.78047e+06
10	IND	268061	6.59635e+06	6.47013e+06	1.24492e+07		1.42069e+06	5.63501e+06	4.35383e+07	9.95284e+06	6.27084e+06	4.18008e+06	1.16779e+06	4.95386	2.67658e+07
11	JPN		9375.8				156450		1.62245e+06	0	111544	15593.2		63220.9	173465
12	LAM	1.64944e+06	183416	1.15434e+07		370658	877136		2.09478e+06	2.63369e+06	759875	2.97317e+06	122036		996224
13	MAI	1.33511e+06	630487	3.26669e+06		4.87149e+06	226304		1.19243e+07	0	833255	388471
14	MEA		144760	1.94477e+06	117354		735457	15263.3	1.31103e+06	683159	72848.1	177688	755827	705204	2.37755e+07
15	MED	69.52	665.337	1.84105e+06			332273	34558.1	377705	33872.8	243066		1.12972e+06	421911	5.62646e+06
16	PAC	228634	296676	3.29498e+06		11107.9	206191	24107.9	480794	733625	1.03054e+07	337822	3.27119e+06	47887	7.22885e+06
17	ANZ			91406.3			53715.9	1.56479e+06	156846	652986	44891.8	410848	122234		1.19655e+07
18	ROW	38529.5	98166.5	1.08509e+06	399805	306.845	148167	348431	2.65507e+06	376207	6895.07	1.09787e+06	120886	20518	1.06049e+07
19	REU		8940.1	5.10372e+06	84.905		1.9147e+06	1.26962e+06	3204.41	14.2316	124753		1.89646e+06	644075	8.95355e+06
20	RUS			576460	1.0174e+06		3.23427e+06	156569	157021	14.3014	377271		4.23281e+06	769662	2.13283e+07
21	SCA						97115.2	211034					0.788897	141720	1.04762e+06
22	SEA	1.41081e+06	916459	2.27454e+06	242815	228036	585794	323942	3.64715e+07	86756	483698	1.51259e+06	417722		876088
23	USA		562958	2.84514e+07			546089	538186	1.32352e+06	3.36083e+06	2.9299e+07	399788	1.16413e+06	553230	2.09228e+07
	GLOBAL	2.70711e+07	2.34529e+07	1.3334e+08	3.58548e+07	9.53567e+06	2.79589e+07	2.49069e+07	1.41945e+08	4.19418e+07	7.35696e+07	1.85949e+07	2.05639e+07	6.10528e+06	2.11627e+08

## Sheet: GAEZ Yield
#	GLUES-Region	cassava	groundnut	maize	millet	oilpalm	potato	rapeseed	rice	sorghum	soy	sugarcane	sunflower	sugarbeet	wheat
1	AFR	13.9187	2.16116	6.84961	2.76679	10.3383	20.7901	1.93595	4.0719	5.62665	2.81503	75.9107	1.92648		2.83927
2	BEN			2.61369			25.5186	2.34366		0.995809			1.78401	39.943	8.59631
3	BRA	15.422	3.22684	4.90967		11.8779	26.192		4.78424	4.01612	2.98383	68.5094	2.13662		3.40689
4	CAN			7.30266			19.6867	1.60107		5.94763	1.19844		2.14978	36.5433	3.5198
5	CHN	3.08664	2.26106	6.63757	2.9226		11.9863	1.04744	5.28466	3.96122	1.75383	39.1375	2.17752	28.2774	6.97193
6	FRA			6.34936			24.0162	2.43999		4.91152	1.66092		2.3862	30.325	6.95661
7	FSU		3.84303	8.27619	3.29914		24.568	3.34675	7.76113	11.861	2.03506	69.2573	3.21478	34.3908	5.88071
8	GBR						18.3018	2.46521						30.8465	6.97531
9	GER			1.95102			19.7324	2.63332		1.55032	0		2.30308	28.4627	6.54605
10	IND	3.51801	2.08259	8.32955	2.82459		27.7719	1.27555	5.23678	6.38007	2.55889	89.0406	1.45043	25.3322	3.93018
11	JPN		2.16048				22.419		5.4443		2.00223	45.294		22.1293	3.36137
12	LAM	15.7475	1.90736	5.17256		13.9674	20.9357		6.14734	5.09747	3.18066	72.8805	1.80794		3.33348
13	MAI	13.2981	1.50406	3.64391		20.2547	14.7993		4.57408		1.95065	75.3399
14	MEA		3.42688	9.15446	3.5052		44.3788	3.27655	5.91507	7.41466	1.53564	102.723	2.09649	34.5767	3.84482
15	MED	0	1.95186	9.20994			20.7119	1.20058	6.67996	5.44357	3.86135		2.89946	31.8238	3.5084
16	PAC	15.873	3.65951	10.2242		5.6447	53.9134	4.16174	8.82208	8.63659	3.76628	81.8584	2.51955	64.9594	5.16152
17	ANZ			5.39169			27.3434	0.987172	7.79959	3.96304	2.15282	96.2666	2.14686		3.04991
18	ROW	8.71297	0.825706	6.3685	1.48549	17.5117	29.7871	1.09309	3.66351	0.153114	1.28465	75.6085	1.37866	19.6033	4.22078
19	REU		1.13625	8.30648	5.67778		23.3298	2.89584	7.18326	3.7875	2.17973		3.0111	33.8955	8.13566
20	RUS			2.92333	2.76226		20.5702	2.38452	6.49013	5.05753	0.504553		2.54038	29.906	5.85704
21	SCA						16.0811	2.34301					1.24556	25.7273	5.90414
22	SEA	16.2608	2.02998	5.07033	1.48648	6.45551	25.4818	1.81913	5.70594	4.44013	1.90169	73.2968	1.09244		2.88883
23	USA		3.13961	10.6788			37.0868	1.94449	10.0351	6.36246	4.31504	118.485	2.41395	34.5245	5.84104
	GLOBAL	13.9963	2.18386	7.47967	2.77722	15.4475	19.8302	1.54074	5.30672	5.78286	3.37765	75.7542	2.53354	32.4963	5.15192

## Sheet: GAEZ Production
#	GLUES-Region	cassava	groundnut	maize	millet	oilpalm	potato	rapeseed	rice	sorghum	soy	sugarcane	sunflower	sugarbeet	wheat
1	AFR	2.80536e+08	2.01159e+07	1.66391e+08	5.53706e+07	4.19014e+07	6.35557e+07	35955.5	2.797e+07	1.2398e+08	2.69992e+06	8.51847e+07	1.51919e+06		6.86946e+06
2	BEN			162980			5.90112e+06	21538.4		3.84153			128.546	8.20358e+06	2.69146e+06
3	BRA	2.58211e+07	330684	5.81725e+07		12514.9	5.31568e+06		1.66055e+07	1.82854e+06	4.04555e+07	3.35648e+08	1864.61		4.58111e+06
4	CAN			8.21713e+06			3.10002e+06	7.53139e+06		69.2059	1.19907e+06		153490	562929	3.71332e+07
5	CHN	959386	1.03518e+07	1.60106e+08	3.60903e+06		1.22391e+08	7.32807e+06	1.54346e+08	3.46424e+06	1.54055e+07	4.22477e+07	2.41922e+06	1.00157e+07	1.83122e+08
6	FRA			1.12904e+07			3.79419e+06	2.88765e+06		288398	163232		1.78036e+06	1.26404e+07	3.45335e+07
7	FSU		61614.7	3.1492e+07	1.25598e+06		7.24264e+07	1.05227e+06	2.18833e+06	57888.2	479988	192.567	1.09855e+07	3.76698e+07	1.22846e+08
8	GBR						3.11342e+06	1.08546e+06						6.06404e+06	1.28018e+07
9	GER			708954			5.69886e+06	2.94738e+06		6.12503			64252.7	1.2925e+07	1.82011e+07
10	IND	943042	1.37375e+07	5.38933e+07	3.5164e+07		3.94553e+07	7.18776e+06	2.28001e+08	6.34998e+07	1.60464e+07	3.72197e+08	1.69379e+06	125.492	1.05195e+08
11	JPN		20256.2				3.50745e+06		8.83311e+06	0	223336	706280		1.39903e+06	583079
12	LAM	2.59745e+07	349840	5.9709e+07		5.17711e+06	1.83635e+07		1.28773e+07	1.34251e+07	2.41691e+06	2.16686e+08	220635		3.3209e+06
13	MAI	1.77544e+07	948290	1.19035e+07		9.86708e+07	3.34915e+06		5.45425e+07	0	1.62539e+06	2.92674e+07
14	MEA		496074	1.78033e+07	411349		3.26387e+07	50010.8	7.75484e+06	5.06539e+06	111868	1.82527e+07	1.58458e+06	2.43836e+07	9.14126e+07
15	MED		1298.65	1.6956e+07			6.88201e+06	41489.8	2.52305e+06	184389	938563		3.27559e+06	1.34268e+07	1.97398e+07
16	PAC	3.62911e+06	1.08569e+06	3.36886e+07		62701	1.11164e+07	100331	4.2416e+06	6.33602e+06	3.88129e+07	2.76536e+07	8.24193e+06	3.11071e+06	3.73119e+07
17	ANZ			492834			1.46877e+06	1.54472e+06	1.22333e+06	2.58781e+06	96643.7	3.9551e+07	262419		3.64937e+07
18	ROW	335707	81056.6	6.91039e+06	593904	5373.37	4.41347e+06	380868	9.72687e+06	57602.7	8857.73	8.30084e+07	166660	402220	4.47611e+07
19	REU		10158.2	4.2394e+07	482.072		4.46695e+07	3.67661e+06	23018.1	53.9022	271929		5.71043e+06	2.18313e+07	7.28431e+07
20	RUS			1.68518e+06	2.81032e+06		6.65296e+07	373342	1.01908e+06	72.3296	190353		1.07529e+07	2.30175e+07	1.24921e+08
21	SCA						1.56172e+06	494454					0.982615	3.64608e+06	6.18532e+06
22	SEA	2.29409e+07	1.86039e+06	1.15327e+07	360940	1.47209e+06	1.49271e+07	589292	2.08104e+08	385208	919841	1.10868e+08	456338		2.53087e+06
23	USA		1.76747e+06	3.03828e+08			2.02527e+07	1.0465e+06	1.32816e+07	2.13831e+07	1.26427e+08	4.73689e+07	2.81014e+06	1.91e+07	1.22211e+08
	GLOBAL	3.78894e+08	5.1218e+07	9.97338e+08	9.95765e+07	1.47302e+08	5.54432e+08	3.83751e+07	7.5326e+08	2.42543e+08	2.48493e+08	1.40864e+09	5.20995e+07	1.98399e+08	1.09029e+09

## Sheet: Monfreda-Raman. Actual Area
#	GLUES-Region	cassava	groundnut	maize	millet	oilpalm	potato	rapeseed	rice	sorghum	soy	sugarcane	sunflower	sugarbeet	wheat
1	AFR	9403681	7.97202e+06	21001684	17230158	3476874	640537	11131.8	6004878	19153780	875007	1.00082e+06	710756	0	2.10038e+06
2	BEN	0	0	44431.2	0	0	188896	5340.83	0	11.1419	0	0	11.1419	157397	237437
3	BRA	1.57243e+06	88328.5	11333209	0	41002.8	157716	0	3.02484e+06	417241	13633609	5.01678e+06	29018	0	1.64544e+06
4	CAN	0	0	1.18764e+06	0	0	153364	4.7062e+06	0	0	1.05664e+06	0	75785	11198.3	10553159
5	CHN	196072	4.53365e+06	24548026	1.21525e+06	0	4396907	7079688	30238206	889238	8826352	1.22877e+06	1.02971e+06	393887	26441990
6	FRA	0	0	1.76238e+06	0	0	151376	1.06343e+06	19011.9	59205.8	91101.8	0	731879	398379	4855363
7	FSU	6.13932	5852.78	4.09746e+06	317452	0	2902017	204247	265823	5381.08	232587	13.316	3.52707e+06	1.08742e+06	20493934
8	GBR	0	0	0	0	0	172379	456752	0	0	0	0	0	200800	1.90988e+06
9	GER	0	0	343691	0	0	263672	986437	0	0	5.76875	0	25824.8	402856	2469272
10	IND	242942	6.43975e+06	6.48864e+06	12303582	0	1.30076e+06	5.79567e+06	43671724	9637896	6.20834e+06	4.23693e+06	1.47002e+06	0	26356872
11	JPN	0	8958.26	0	0	0	91847.1	0	1.69233e+06	0	118567	19187.7	0	65215.2	179267
12	LAM	558987	158237	11542967	0	387502	699046	0	2.07927e+06	2.66004e+06	763546	3.08509e+06	137641	23.6159	954973
13	MAI	1.23923e+06	648782	3.28907e+06	0	5.20568e+06	58124.5	0	12248443	0	803351	404876	0	0	0
14	MEA	0	129374	1.95363e+06	126443	0	705166	18191.3	1.27407e+06	642998	109134	173295	679818	712361	22598790
15	MED	0	0	1.86895e+06	0	0	309138	58132.1	382198	28192.9	242734	0	1.1091e+06	392490	4970737
16	PAC	256147	293993	3.30981e+06	18906	11192.5	134329	15686.4	393917	692271	10285486	325460	2.92116e+06	43030.6	6639810
17	ANZ	0	19107.1	81686.8	27277.3	0	41689.2	1.31395e+06	136809	643177	32044.1	418550	105136	0	11845224
18	ROW	3384.29	94795	1.07285e+06	450139	162.653	357391	337818	2.68289e+06	370025	1643.93	1.09656e+06	114734	17980.5	10642092
19	REU	0	10296.4	5.09869e+06	14176.9	0	1.79079e+06	1.07047e+06	6981.62	8750.52	145092	0	1.95642e+06	678584	8658444
20	RUS	0	0	604011	752206	0	3.24261e+06	149810	142866	0	358566	0	4.05546e+06	761772	19449570
21	SCA	0	0	12.4127	0	0	96288.1	225399	0	0	4.17407	0	0	141133	1128618
22	SEA	1.36061e+06	913483	2.2389e+06	295472	220052	270104	325109	36390132	83293.4	462515	1.56175e+06	390871	0	876649
23	USA	0	559934	29285732	168580	0	531417	474718	1305174	3.30426e+06	29512898	405335	1.12798e+06	563810	22336956
	GLOBAL	1.48335e+07	2.18766e+07	1.31153e+08	3.29196e+07	9.34247e+06	1.86556e+07	2.42982e+07	1.4196e+08	3.85958e+07	7.37592e+07	1.89734e+07	2.01984e+07	6.02834e+06	2.07345e+08

## Sheet: Monfreda-Raman. Actual Yield
#	GLUES-Region	cassava	groundnut	maize	millet	oilpalm	potato	rapeseed	rice	sorghum	soy	sugarcane	sunflower	sugarbeet	wheat
1	AFR	8.65698	0.846323	1.43552	0.64427	3.38498	9.00036	0.862711	1.62531	0.822834	0.899047	52.7438	1.10442	0	1.81046
2	BEN	0	0	7.24327	0	0	40.4502	2.21407	0	5.82	0	0	2.291	51.1166	6.34725
3	BRA	13.2154	1.92073	3.0774	0	9.93588	17.7096	0	3.07782	1.85298	2.49934	69.9907	1.49751	0	1.79658
4	CAN	0	0	7.24019	0	0	27.5257	1.40077	0	0	2.3803	0	1.54145	44.3593	2.20142
5	CHN	15.8564	2.861	4.80161	1.82389	0	14.4668	1.48362	6.23557	3.59081	1.73271	67.4038	1.58765	26.4051	3.84669
6	FRA	0	0	8.5812	0	0	39.1491	3.12105	5.75292	5.82003	2.53036	0	2.29786	72.1677	6.94764
7	FSU	16.03	1.42931	3.60714	0.961772	0	11.0611	0.963925	2.44996	2.37557	1.75905	84.45	1.07461	19.6062	1.83298
8	GBR	0	0	0	0	0	39.9799	3.06282	0	0	0	0	0	55.4194	7.71692
9	GER	0	0	8.58559	0	0	40.2182	3.25995	0	0	2.648	0	2.28842	55.5844	7.1999
10	IND	25.9266	0.973639	1.53804	0.800379	0	17.9261	0.898719	2.94442	0.778234	0.969399	67.7446	0.514181	0	2.66597
11	JPN	0	2.39333	0	0	0	31.8799	0	6.39749	0	1.74573	63.7628	0	57.2298	3.72113
12	LAM	7.93774	1.41321	2.1545	0	15.9351	12.4689	0	3.98602	2.75068	1.86995	57.1435	0.939789	72.9946	3.41265
13	MAI	12.7917	1.90873	2.84065	0	18.1779	15.3265	0	4.3034	0	1.21684	67.598	0	0	0
14	MEA	0	2.53795	5.16354	0.735021	0	21.5107	1.7287	6.56923	2.20879	1.91687	107.818	1.30833	39.3451	2.06897
15	MED	0	0	9.08511	0	0	21.7892	1.35165	6.51374	5.97	3.49635	0	1.15978	53.8972	2.74659
16	PAC	14.7865	1.95155	5.33658	1.55395	9.59001	21.5151	2.64337	5.45844	4.49318	2.46214	58.2768	1.70165	67.47	2.42269
17	ANZ	0	1.63153	6.31719	1.32809	0	35.7418	1.19025	8.88866	2.65089	1.84798	87.1763	0.959366	0	1.80922
18	ROW	9.57999	1.03175	1.83153	0.508953	2.02	16.7385	1.0156	2.92048	0.599486	2.90742	47.5413	1.2326	69.1854	1.98799
19	REU	0	0.800001	4.00635	1.23332	0	16.7731	2.02543	3.68386	1.91925	1.73088	0	1.25942	38.8119	3.29445
20	RUS	0	0	2.47429	0.984377	0	9.64684	0.90156	3.14001	0	0.940004	0	0.881125	19.4148	1.84308
21	SCA	0	0	2.39	0	0	31.0305	2.29413	0	0	0.94	0	0	46.9037	6.26561
22	SEA	15.1691	1.32435	3.06987	0.696462	16.1085	11.88	0.738085	3.16697	1.64759	1.25426	52.361	0.738985	0	2.10415
23	USA	0	3.04995	8.43838	1.45288	0	40.4664	1.4987	6.95025	3.85579	2.53181	78.1664	1.46161	48.8831	2.73733
	GLOBAL	10.5399	1.44474	4.51374	0.761445	12.4841	15.9036	1.4934	3.91413	1.41005	2.22719	64.2153	1.20604	38.9667	2.72364

[truncated: 1 more sheets: Monfreda-Raman. Actual Product.]
